# Supplementary material for: Past and Present of the Antioxidant Studies in Chile: A Bibliometric Study from 2000 to 2024
Source: Antioxidants (Basel). 2025 Aug 11;14(8):985. doi: 10.3390/antiox14080985 (PMC12382759; doi:10.3390/antiox14080985)
Supplement: Supplementary file 1 [file antioxidants-14-00985-s001.zip]

Archive with 3 entries (3 files):
- Database.zip
- Figures.zip
- Table S1.pdf
